# Supplementary material for: Evaluating Cubic Equations of State with Various α Functions for Viscosity Predictions of 124 Industrial Important Fluids Based on Residual Entropy Scaling
Source: ACS Omega. 2025 Jun 27;10(27):29021–36. doi: 10.1021/acsomega.5c01157 (PMC12268422; doi:10.1021/acsomega.5c01157)
Supplement: Supplementary file 1 [file ao5c01157_si_001.zip]

Archive with 1,319 entries (1,297 files):
- Supporting Information package 1/
- Supporting Information package 1/Figures/
- Supporting Information package 1/Figures/Bar_chart_summary/
- Supporting Information package 1/Figures/Bar_chart_summary/13BUTADIENE_AAD.png
- Supporting Information package 1/Figures/Bar_chart_summary/13BUTADIENE_BIAS.png
- Supporting Information package 1/Figures/Bar_chart_summary/13BUTADIENE_SuccessRate.png
- Supporting Information package 1/Figures/Bar_chart_summary/1BUTENE_AAD.png
- Supporting Information package 1/Figures/Bar_chart_summary/1BUTENE_BIAS.png
- Supporting Information package 1/Figures/Bar_chart_summary/1BUTENE_SuccessRate.png
- Supporting Information package 1/Figures/Bar_chart_summary/22DIMETHYLBUTANE_AAD.png
- Supporting Information package 1/Figures/Bar_chart_summary/22DIMETHYLBUTANE_BIAS.png
- Supporting Information package 1/Figures/Bar_chart_summary/22DIMETHYLBUTANE_SuccessRate.png
- Supporting Information package 1/Figures/Bar_chart_summary/23DIMETHYLBUTANE_AAD.png
- Supporting Information package 1/Figures/Bar_chart_summary/23DIMETHYLBUTANE_BIAS.png
- Supporting Information package 1/Figures/Bar_chart_summary/23DIMETHYLBUTANE_SuccessRate.png
- Supporting Information package 1/Figures/Bar_chart_summary/3METHYLPENTANE_AAD.png
- Supporting Information package 1/Figures/Bar_chart_summary/3METHYLPENTANE_BIAS.png
- Supporting Information package 1/Figures/Bar_chart_summary/3METHYLPENTANE_SuccessRate.png
- Supporting Information package 1/Figures/Bar_chart_summary/AAD/
- Supporting Information package 1/Figures/Bar_chart_summary/AAD/overall_AAD.png
- Supporting Information package 1/Figures/Bar_chart_summary/ACETONE_AAD.png
- Supporting Information package 1/Figures/Bar_chart_summary/ACETONE_BIAS.png
- Supporting Information package 1/Figures/Bar_chart_summary/ACETONE_SuccessRate.png
- Supporting Information package 1/Figures/Bar_chart_summary/ACETYLENE_AAD.png
- Supporting Information package 1/Figures/Bar_chart_summary/ACETYLENE_BIAS.png
- Supporting Information package 1/Figures/Bar_chart_summary/ACETYLENE_SuccessRate.png
- Supporting Information package 1/Figures/Bar_chart_summary/AMMONIA_AAD.png
- Supporting Information package 1/Figures/Bar_chart_summary/AMMONIA_BIAS.png
- Supporting Information package 1/Figures/Bar_chart_summary/AMMONIA_SuccessRate.png
- Supporting Information package 1/Figures/Bar_chart_summary/ARGON_AAD.png
- Supporting Information package 1/Figures/Bar_chart_summary/ARGON_BIAS.png
- Supporting Information package 1/Figures/Bar_chart_summary/ARGON_SuccessRate.png
- Supporting Information package 1/Figures/Bar_chart_summary/BENZENE_AAD.png
- Supporting Information package 1/Figures/Bar_chart_summary/BENZENE_BIAS.png
- Supporting Information package 1/Figures/Bar_chart_summary/BENZENE_SuccessRate.png
- Supporting Information package 1/Figures/Bar_chart_summary/BIAS/
- Supporting Information package 1/Figures/Bar_chart_summary/BIAS/overall_BIAS.png
- Supporting Information package 1/Figures/Bar_chart_summary/BUTANE_AAD.png
- Supporting Information package 1/Figures/Bar_chart_summary/BUTANE_BIAS.png
- Supporting Information package 1/Figures/Bar_chart_summary/BUTANE_SuccessRate.png
- Supporting Information package 1/Figures/Bar_chart_summary/C11_AAD.png
- Supporting Information package 1/Figures/Bar_chart_summary/C11_BIAS.png
- Supporting Information package 1/Figures/Bar_chart_summary/C11_SuccessRate.png
- Supporting Information package 1/Figures/Bar_chart_summary/C12_AAD.png
- Supporting Information package 1/Figures/Bar_chart_summary/C12_BIAS.png
- Supporting Information package 1/Figures/Bar_chart_summary/C12_SuccessRate.png
- Supporting Information package 1/Figures/Bar_chart_summary/C16_AAD.png
- Supporting Information package 1/Figures/Bar_chart_summary/C16_BIAS.png
- Supporting Information package 1/Figures/Bar_chart_summary/C16_SuccessRate.png
- Supporting Information package 1/Figures/Bar_chart_summary/C1CC6_AAD.png
- Supporting Information package 1/Figures/Bar_chart_summary/C1CC6_BIAS.png
- Supporting Information package 1/Figures/Bar_chart_summary/C1CC6_SuccessRate.png
- Supporting Information package 1/Figures/Bar_chart_summary/C22_AAD.png
- Supporting Information package 1/Figures/Bar_chart_summary/C22_BIAS.png
- Supporting Information package 1/Figures/Bar_chart_summary/C22_SuccessRate.png
- Supporting Information package 1/Figures/Bar_chart_summary/C2BUTENE_AAD.png
- Supporting Information package 1/Figures/Bar_chart_summary/C2BUTENE_BIAS.png
- Supporting Information package 1/Figures/Bar_chart_summary/C2BUTENE_SuccessRate.png
- Supporting Information package 1/Figures/Bar_chart_summary/C5F12_AAD.png
- Supporting Information package 1/Figures/Bar_chart_summary/C5F12_BIAS.png
- Supporting Information package 1/Figures/Bar_chart_summary/C5F12_SuccessRate.png
- Supporting Information package 1/Figures/Bar_chart_summary/C6F14_AAD.png
- Supporting Information package 1/Figures/Bar_chart_summary/C6F14_BIAS.png
- Supporting Information package 1/Figures/Bar_chart_summary/C6F14_SuccessRate.png
- Supporting Information package 1/Figures/Bar_chart_summary/CF3I_AAD.png
- Supporting Information package 1/Figures/Bar_chart_summary/CF3I_BIAS.png
- Supporting Information package 1/Figures/Bar_chart_summary/CF3I_SuccessRate.png
- Supporting Information package 1/Figures/Bar_chart_summary/CHLORINE_AAD.png
- Supporting Information package 1/Figures/Bar_chart_summary/CHLORINE_BIAS.png
- Supporting Information package 1/Figures/Bar_chart_summary/CHLORINE_SuccessRate.png
- Supporting Information package 1/Figures/Bar_chart_summary/CHLOROBENZENE_AAD.png
- Supporting Information package 1/Figures/Bar_chart_summary/CHLOROBENZENE_BIAS.png
- Supporting Information package 1/Figures/Bar_chart_summary/CHLOROBENZENE_SuccessRate.png
- Supporting Information package 1/Figures/Bar_chart_summary/CO2_AAD.png
- Supporting Information package 1/Figures/Bar_chart_summary/CO2_BIAS.png
- Supporting Information package 1/Figures/Bar_chart_summary/CO2_SuccessRate.png
- Supporting Information package 1/Figures/Bar_chart_summary/CO_AAD.png
- Supporting Information package 1/Figures/Bar_chart_summary/CO_BIAS.png
- Supporting Information package 1/Figures/Bar_chart_summary/CO_SuccessRate.png
- Supporting Information package 1/Figures/Bar_chart_summary/CYCLOHEX_AAD.png
- Supporting Information package 1/Figures/Bar_chart_summary/CYCLOHEX_BIAS.png
- Supporting Information package 1/Figures/Bar_chart_summary/CYCLOHEX_SuccessRate.png
- Supporting Information package 1/Figures/Bar_chart_summary/CYCLOPEN_AAD.png
- Supporting Information package 1/Figures/Bar_chart_summary/CYCLOPEN_BIAS.png
- Supporting Information package 1/Figures/Bar_chart_summary/CYCLOPEN_SuccessRate.png
- Supporting Information package 1/Figures/Bar_chart_summary/CYCLOPRO_AAD.png
- Supporting Information package 1/Figures/Bar_chart_summary/CYCLOPRO_BIAS.png
- Supporting Information package 1/Figures/Bar_chart_summary/CYCLOPRO_SuccessRate.png
- Supporting Information package 1/Figures/Bar_chart_summary/D2O_AAD.png
- Supporting Information package 1/Figures/Bar_chart_summary/D2O_BIAS.png
- Supporting Information package 1/Figures/Bar_chart_summary/D2O_SuccessRate.png
- Supporting Information package 1/Figures/Bar_chart_summary/D2_AAD.png
- Supporting Information package 1/Figures/Bar_chart_summary/D2_BIAS.png
- Supporting Information package 1/Figures/Bar_chart_summary/D2_SuccessRate.png
- Supporting Information package 1/Figures/Bar_chart_summary/D4_AAD.png
- Supporting Information package 1/Figures/Bar_chart_summary/D4_BIAS.png
- Supporting Information package 1/Figures/Bar_chart_summary/D4_SuccessRate.png
- Supporting Information package 1/Figures/Bar_chart_summary/D5_AAD.png
- Supporting Information package 1/Figures/Bar_chart_summary/D5_BIAS.png
- Supporting Information package 1/Figures/Bar_chart_summary/D5_SuccessRate.png
- Supporting Information package 1/Figures/Bar_chart_summary/DEA_AAD.png
- Supporting Information package 1/Figures/Bar_chart_summary/DEA_BIAS.png
- Supporting Information package 1/Figures/Bar_chart_summary/DEA_SuccessRate.png
- Supporting Information package 1/Figures/Bar_chart_summary/DECANE_AAD.png
- Supporting Information package 1/Figures/Bar_chart_summary/DECANE_BIAS.png
- Supporting Information package 1/Figures/Bar_chart_summary/DECANE_SuccessRate.png
- Supporting Information package 1/Figures/Bar_chart_summary/DEE_AAD.png
- Supporting Information package 1/Figures/Bar_chart_summary/DEE_BIAS.png
- Supporting Information package 1/Figures/Bar_chart_summary/DEE_SuccessRate.png
- Supporting Information package 1/Figures/Bar_chart_summary/DMC_AAD.png
- Supporting Information package 1/Figures/Bar_chart_summary/DMC_BIAS.png
- Supporting Information package 1/Figures/Bar_chart_summary/DMC_SuccessRate.png
- Supporting Information package 1/Figures/Bar_chart_summary/DME_AAD.png
- Supporting Information package 1/Figures/Bar_chart_summary/DME_BIAS.png
- Supporting Information package 1/Figures/Bar_chart_summary/DME_SuccessRate.png
- Supporting Information package 1/Figures/Bar_chart_summary/EBENZENE_AAD.png
- Supporting Information package 1/Figures/Bar_chart_summary/EBENZENE_BIAS.png
- Supporting Information package 1/Figures/Bar_chart_summary/EBENZENE_SuccessRate.png
- Supporting Information package 1/Figures/Bar_chart_summary/EGLYCOL_AAD.png
- Supporting Information package 1/Figures/Bar_chart_summary/EGLYCOL_BIAS.png
- Supporting Information package 1/Figures/Bar_chart_summary/EGLYCOL_SuccessRate.png
- Supporting Information package 1/Figures/Bar_chart_summary/ETHANE_AAD.png
- Supporting Information package 1/Figures/Bar_chart_summary/ETHANE_BIAS.png
- Supporting Information package 1/Figures/Bar_chart_summary/ETHANE_SuccessRate.png
- Supporting Information package 1/Figures/Bar_chart_summary/ETHANOL_AAD.png
- Supporting Information package 1/Figures/Bar_chart_summary/ETHANOL_BIAS.png
- Supporting Information package 1/Figures/Bar_chart_summary/ETHANOL_SuccessRate.png
- Supporting Information package 1/Figures/Bar_chart_summary/ETHYLENEOXIDE_AAD.png
- Supporting Information package 1/Figures/Bar_chart_summary/ETHYLENEOXIDE_BIAS.png
- Supporting Information package 1/Figures/Bar_chart_summary/ETHYLENEOXIDE_SuccessRate.png
- Supporting Information package 1/Figures/Bar_chart_summary/ETHYLENE_AAD.png
- Supporting Information package 1/Figures/Bar_chart_summary/ETHYLENE_BIAS.png
- Supporting Information package 1/Figures/Bar_chart_summary/ETHYLENE_SuccessRate.png
- Supporting Information package 1/Figures/Bar_chart_summary/FLUORINE_AAD.png
- Supporting Information package 1/Figures/Bar_chart_summary/FLUORINE_BIAS.png
- Supporting Information package 1/Figures/Bar_chart_summary/FLUORINE_SuccessRate.png
- Supporting Information package 1/Figures/Bar_chart_summary/H2S_AAD.png
- Supporting Information package 1/Figures/Bar_chart_summary/H2S_BIAS.png
- Supporting Information package 1/Figures/Bar_chart_summary/H2S_SuccessRate.png
- Supporting Information package 1/Figures/Bar_chart_summary/HCL_AAD.png
- Supporting Information package 1/Figures/Bar_chart_summary/HCL_BIAS.png
- Supporting Information package 1/Figures/Bar_chart_summary/HCL_SuccessRate.png
- Supporting Information package 1/Figures/Bar_chart_summary/HELIUM_AAD.png
- Supporting Information package 1/Figures/Bar_chart_summary/HELIUM_BIAS.png
- Supporting Information package 1/Figures/Bar_chart_summary/HELIUM_SuccessRate.png
- Supporting Information package 1/Figures/Bar_chart_summary/HEPTANE_AAD.png
- Supporting Information package 1/Figures/Bar_chart_summary/HEPTANE_BIAS.png
- Supporting Information package 1/Figures/Bar_chart_summary/HEPTANE_SuccessRate.png
- Supporting Information package 1/Figures/Bar_chart_summary/HEXANE_AAD.png
- Supporting Information package 1/Figures/Bar_chart_summary/HEXANE_BIAS.png
- Supporting Information package 1/Figures/Bar_chart_summary/HEXANE_SuccessRate.png
- Supporting Information package 1/Figures/Bar_chart_summary/HYDROGEN_AAD.png
- Supporting Information package 1/Figures/Bar_chart_summary/HYDROGEN_BIAS.png
- Supporting Information package 1/Figures/Bar_chart_summary/HYDROGEN_SuccessRate.png
- Supporting Information package 1/Figures/Bar_chart_summary/IBUTENE_AAD.png
- Supporting Information package 1/Figures/Bar_chart_summary/IBUTENE_BIAS.png
- Supporting Information package 1/Figures/Bar_chart_summary/IBUTENE_SuccessRate.png
- Supporting Information package 1/Figures/Bar_chart_summary/IHEXANE_AAD.png
- Supporting Information package 1/Figures/Bar_chart_summary/IHEXANE_BIAS.png
- Supporting Information package 1/Figures/Bar_chart_summary/IHEXANE_SuccessRate.png
- Supporting Information package 1/Figures/Bar_chart_summary/IOCTANE_AAD.png
- Supporting Information package 1/Figures/Bar_chart_summary/IOCTANE_BIAS.png
- Supporting Information package 1/Figures/Bar_chart_summary/IOCTANE_SuccessRate.png
- Supporting Information package 1/Figures/Bar_chart_summary/IPENTANE_AAD.png
- Supporting Information package 1/Figures/Bar_chart_summary/IPENTANE_BIAS.png
- Supporting Information package 1/Figures/Bar_chart_summary/IPENTANE_SuccessRate.png
- Supporting Information package 1/Figures/Bar_chart_summary/ISOBUTAN_AAD.png
- Supporting Information package 1/Figures/Bar_chart_summary/ISOBUTAN_BIAS.png
- Supporting Information package 1/Figures/Bar_chart_summary/ISOBUTAN_SuccessRate.png
- Supporting Information package 1/Figures/Bar_chart_summary/KRYPTON_AAD.png
- Supporting Information package 1/Figures/Bar_chart_summary/KRYPTON_BIAS.png
- Supporting Information package 1/Figures/Bar_chart_summary/KRYPTON_SuccessRate.png
- Supporting Information package 1/Figures/Bar_chart_summary/MDM_AAD.png
- Supporting Information package 1/Figures/Bar_chart_summary/MDM_BIAS.png
- Supporting Information package 1/Figures/Bar_chart_summary/MDM_SuccessRate.png
- Supporting Information package 1/Figures/Bar_chart_summary/MEA_AAD.png
- Supporting Information package 1/Figures/Bar_chart_summary/MEA_BIAS.png
- Supporting Information package 1/Figures/Bar_chart_summary/MEA_SuccessRate.png
- Supporting Information package 1/Figures/Bar_chart_summary/METHANE_AAD.png
- Supporting Information package 1/Figures/Bar_chart_summary/METHANE_BIAS.png
- Supporting Information package 1/Figures/Bar_chart_summary/METHANE_SuccessRate.png
- Supporting Information package 1/Figures/Bar_chart_summary/METHANOL_AAD.png
- Supporting Information package 1/Figures/Bar_chart_summary/METHANOL_BIAS.png
- Supporting Information package 1/Figures/Bar_chart_summary/METHANOL_SuccessRate.png
- Supporting Information package 1/Figures/Bar_chart_summary/MLINOLEA_AAD.png
- Supporting Information package 1/Figures/Bar_chart_summary/MLINOLEA_BIAS.png
- Supporting Information package 1/Figures/Bar_chart_summary/MLINOLEA_SuccessRate.png
- Supporting Information package 1/Figures/Bar_chart_summary/MLINOLEN_AAD.png
- Supporting Information package 1/Figures/Bar_chart_summary/MLINOLEN_BIAS.png
- Supporting Information package 1/Figures/Bar_chart_summary/MLINOLEN_SuccessRate.png
- Supporting Information package 1/Figures/Bar_chart_summary/MM_AAD.png
- Supporting Information package 1/Figures/Bar_chart_summary/MM_BIAS.png
- Supporting Information package 1/Figures/Bar_chart_summary/MM_SuccessRate.png
- Supporting Information package 1/Figures/Bar_chart_summary/MOLEATE_AAD.png
- Supporting Information package 1/Figures/Bar_chart_summary/MOLEATE_BIAS.png
- Supporting Information package 1/Figures/Bar_chart_summary/MOLEATE_SuccessRate.png
- Supporting Information package 1/Figures/Bar_chart_summary/MPALMITA_AAD.png
- Supporting Information package 1/Figures/Bar_chart_summary/MPALMITA_BIAS.png
- Supporting Information package 1/Figures/Bar_chart_summary/MPALMITA_SuccessRate.png
- Supporting Information package 1/Figures/Bar_chart_summary/MSTEARAT_AAD.png
- Supporting Information package 1/Figures/Bar_chart_summary/MSTEARAT_BIAS.png
- Supporting Information package 1/Figures/Bar_chart_summary/MSTEARAT_SuccessRate.png
- Supporting Information package 1/Figures/Bar_chart_summary/MXYLENE_AAD.png
- Supporting Information package 1/Figures/Bar_chart_summary/MXYLENE_BIAS.png
- Supporting Information package 1/Figures/Bar_chart_summary/MXYLENE_SuccessRate.png
- Supporting Information package 1/Figures/Bar_chart_summary/N2O_AAD.png
- Supporting Information package 1/Figures/Bar_chart_summary/N2O_BIAS.png
- Supporting Information package 1/Figures/Bar_chart_summary/N2O_SuccessRate.png
- Supporting Information package 1/Figures/Bar_chart_summary/NEON_AAD.png
- Supporting Information package 1/Figures/Bar_chart_summary/NEON_BIAS.png
- Supporting Information package 1/Figures/Bar_chart_summary/NEON_SuccessRate.png
- Supporting Information package 1/Figures/Bar_chart_summary/NEOPENTN_AAD.png
- Supporting Information package 1/Figures/Bar_chart_summary/NEOPENTN_BIAS.png
- Supporting Information package 1/Figures/Bar_chart_summary/NEOPENTN_SuccessRate.png
- Supporting Information package 1/Figures/Bar_chart_summary/NF3_AAD.png
- Supporting Information package 1/Figures/Bar_chart_summary/NF3_BIAS.png
- Supporting Information package 1/Figures/Bar_chart_summary/NF3_SuccessRate.png
- Supporting Information package 1/Figures/Bar_chart_summary/NITROGEN_AAD.png
- Supporting Information package 1/Figures/Bar_chart_summary/NITROGEN_BIAS.png
- Supporting Information package 1/Figures/Bar_chart_summary/NITROGEN_SuccessRate.png
- Supporting Information package 1/Figures/Bar_chart_summary/NONANE_AAD.png
- Supporting Information package 1/Figures/Bar_chart_summary/NONANE_BIAS.png
- Supporting Information package 1/Figures/Bar_chart_summary/NONANE_SuccessRate.png
- Supporting Information package 1/Figures/Bar_chart_summary/OCTANE_AAD.png
- Supporting Information package 1/Figures/Bar_chart_summary/OCTANE_BIAS.png
- Supporting Information package 1/Figures/Bar_chart_summary/OCTANE_SuccessRate.png
- Supporting Information package 1/Figures/Bar_chart_summary/Overall_AAD.png
- Supporting Information package 1/Figures/Bar_chart_summary/Overall_BIAS.png
- Supporting Information package 1/Figures/Bar_chart_summary/Overall_SuccessRate.png
- Supporting Information package 1/Figures/Bar_chart_summary/OXYGEN_AAD.png
- Supporting Information package 1/Figures/Bar_chart_summary/OXYGEN_BIAS.png
- Supporting Information package 1/Figures/Bar_chart_summary/OXYGEN_SuccessRate.png
- Supporting Information package 1/Figures/Bar_chart_summary/OXYLENE_AAD.png
- Supporting Information package 1/Figures/Bar_chart_summary/OXYLENE_BIAS.png
- Supporting Information package 1/Figures/Bar_chart_summary/OXYLENE_SuccessRate.png
- Supporting Information package 1/Figures/Bar_chart_summary/PENTANE_AAD.png
- Supporting Information package 1/Figures/Bar_chart_summary/PENTANE_BIAS.png
- Supporting Information package 1/Figures/Bar_chart_summary/PENTANE_SuccessRate.png
- Supporting Information package 1/Figures/Bar_chart_summary/PROPANE_AAD.png
- Supporting Information package 1/Figures/Bar_chart_summary/PROPANE_BIAS.png
- Supporting Information package 1/Figures/Bar_chart_summary/PROPANE_SuccessRate.png
- Supporting Information package 1/Figures/Bar_chart_summary/PROPYLENEOXIDE_AAD.png
- Supporting Information package 1/Figures/Bar_chart_summary/PROPYLENEOXIDE_BIAS.png
- Supporting Information package 1/Figures/Bar_chart_summary/PROPYLENEOXIDE_SuccessRate.png
- Supporting Information package 1/Figures/Bar_chart_summary/PROPYLEN_AAD.png
- Supporting Information package 1/Figures/Bar_chart_summary/PROPYLEN_BIAS.png
- Supporting Information package 1/Figures/Bar_chart_summary/PROPYLEN_SuccessRate.png
- Supporting Information package 1/Figures/Bar_chart_summary/PROPYNE_AAD.png
- Supporting Information package 1/Figures/Bar_chart_summary/PROPYNE_BIAS.png
- Supporting Information package 1/Figures/Bar_chart_summary/PROPYNE_SuccessRate.png
- Supporting Information package 1/Figures/Bar_chart_summary/PXYLENE_AAD.png
- Supporting Information package 1/Figures/Bar_chart_summary/PXYLENE_BIAS.png
- Supporting Information package 1/Figures/Bar_chart_summary/PXYLENE_SuccessRate.png
- Supporting Information package 1/Figures/Bar_chart_summary/R113_AAD.png
- Supporting Information package 1/Figures/Bar_chart_summary/R113_BIAS.png
- Supporting Information package 1/Figures/Bar_chart_summary/R113_SuccessRate.png
- Supporting Information package 1/Figures/Bar_chart_summary/R114_AAD.png
- Supporting Information package 1/Figures/Bar_chart_summary/R114_BIAS.png
- Supporting Information package 1/Figures/Bar_chart_summary/R114_SuccessRate.png
- Supporting Information package 1/Figures/Bar_chart_summary/R115_AAD.png
- Supporting Information package 1/Figures/Bar_chart_summary/R115_BIAS.png
- Supporting Information package 1/Figures/Bar_chart_summary/R115_SuccessRate.png
- Supporting Information package 1/Figures/Bar_chart_summary/R116_AAD.png
- Supporting Information package 1/Figures/Bar_chart_summary/R116_BIAS.png
- Supporting Information package 1/Figures/Bar_chart_summary/R116_SuccessRate.png
- Supporting Information package 1/Figures/Bar_chart_summary/R11_AAD.png
- Supporting Information package 1/Figures/Bar_chart_summary/R11_BIAS.png
- Supporting Information package 1/Figures/Bar_chart_summary/R11_SuccessRate.png
- Supporting Information package 1/Figures/Bar_chart_summary/R1224YDZ_AAD.png
- Supporting Information package 1/Figures/Bar_chart_summary/R1224YDZ_BIAS.png
- Supporting Information package 1/Figures/Bar_chart_summary/R1224YDZ_SuccessRate.png
- Supporting Information package 1/Figures/Bar_chart_summary/R1233ZDE_AAD.png
- Supporting Information package 1/Figures/Bar_chart_summary/R1233ZDE_BIAS.png
- Supporting Information package 1/Figures/Bar_chart_summary/R1233ZDE_SuccessRate.png
- Supporting Information package 1/Figures/Bar_chart_summary/R1234YF_AAD.png
- Supporting Information package 1/Figures/Bar_chart_summary/R1234YF_BIAS.png
- Supporting Information package 1/Figures/Bar_chart_summary/R1234YF_SuccessRate.png
- Supporting Information package 1/Figures/Bar_chart_summary/R1234ZEE_AAD.png
- Supporting Information package 1/Figures/Bar_chart_summary/R1234ZEE_BIAS.png
- Supporting Information package 1/Figures/Bar_chart_summary/R1234ZEE_SuccessRate.png
- Supporting Information package 1/Figures/Bar_chart_summary/R123_AAD.png
- Supporting Information package 1/Figures/Bar_chart_summary/R123_BIAS.png
- Supporting Information package 1/Figures/Bar_chart_summary/R123_SuccessRate.png
- Supporting Information package 1/Figures/Bar_chart_summary/R124_AAD.png
- Supporting Information package 1/Figures/Bar_chart_summary/R124_BIAS.png
- Supporting Information package 1/Figures/Bar_chart_summary/R124_SuccessRate.png
- Supporting Information package 1/Figures/Bar_chart_summary/R125_AAD.png
- Supporting Information package 1/Figures/Bar_chart_summary/R125_BIAS.png
- Supporting Information package 1/Figures/Bar_chart_summary/R125_SuccessRate.png
- Supporting Information package 1/Figures/Bar_chart_summary/R12_AAD.png
- Supporting Information package 1/Figures/Bar_chart_summary/R12_BIAS.png
- Supporting Information package 1/Figures/Bar_chart_summary/R12_SuccessRate.png
- Supporting Information package 1/Figures/Bar_chart_summary/R1336MZZZ_AAD.png
- Supporting Information package 1/Figures/Bar_chart_summary/R1336MZZZ_BIAS.png
- Supporting Information package 1/Figures/Bar_chart_summary/R1336MZZZ_SuccessRate.png
- Supporting Information package 1/Figures/Bar_chart_summary/R134A_AAD.png
- Supporting Information package 1/Figures/Bar_chart_summary/R134A_BIAS.png
- Supporting Information package 1/Figures/Bar_chart_summary/R134A_SuccessRate.png
- Supporting Information package 1/Figures/Bar_chart_summary/R13_AAD.png
- Supporting Information package 1/Figures/Bar_chart_summary/R13_BIAS.png
[truncated: 1,019 more entries]
