# Supplementary material for: Evaluating Cubic Equations of State with Various α Functions for Viscosity Predictions of 124 Industrial Important Fluids Based on Residual Entropy Scaling
Source: ACS Omega. 2025 Jun 27;10(27):29021–36. doi: 10.1021/acsomega.5c01157 (PMC12268422; doi:10.1021/acsomega.5c01157)
Supplement: Supplementary file 2 [file ao5c01157_si_002.zip]

Archive with 736 entries (727 files):
- Supporting Information package 2/
- Supporting Information package 2/Figures/
- Supporting Information package 2/Figures/Deviation plots/
- Supporting Information package 2/Figures/Deviation plots/PR-Coquelet/
- Supporting Information package 2/Figures/Deviation plots/PR-Coquelet/13BUTADIENE.jpeg
- Supporting Information package 2/Figures/Deviation plots/PR-Coquelet/1BUTENE.jpeg
- Supporting Information package 2/Figures/Deviation plots/PR-Coquelet/22DIMETHYLBUTANE.jpeg
- Supporting Information package 2/Figures/Deviation plots/PR-Coquelet/23DIMETHYLBUTANE.jpeg
- Supporting Information package 2/Figures/Deviation plots/PR-Coquelet/3METHYLPENTANE.jpeg
- Supporting Information package 2/Figures/Deviation plots/PR-Coquelet/ACETONE.jpeg
- Supporting Information package 2/Figures/Deviation plots/PR-Coquelet/ACETYLENE.jpeg
- Supporting Information package 2/Figures/Deviation plots/PR-Coquelet/AMMONIA.jpeg
- Supporting Information package 2/Figures/Deviation plots/PR-Coquelet/ARGON.jpeg
- Supporting Information package 2/Figures/Deviation plots/PR-Coquelet/BENZENE.jpeg
- Supporting Information package 2/Figures/Deviation plots/PR-Coquelet/BUTANE.jpeg
- Supporting Information package 2/Figures/Deviation plots/PR-Coquelet/C11.jpeg
- Supporting Information package 2/Figures/Deviation plots/PR-Coquelet/C12.jpeg
- Supporting Information package 2/Figures/Deviation plots/PR-Coquelet/C16.jpeg
- Supporting Information package 2/Figures/Deviation plots/PR-Coquelet/C1CC6.jpeg
- Supporting Information package 2/Figures/Deviation plots/PR-Coquelet/C22.jpeg
- Supporting Information package 2/Figures/Deviation plots/PR-Coquelet/C2BUTENE.jpeg
- Supporting Information package 2/Figures/Deviation plots/PR-Coquelet/C5F12.jpeg
- Supporting Information package 2/Figures/Deviation plots/PR-Coquelet/C6F14.jpeg
- Supporting Information package 2/Figures/Deviation plots/PR-Coquelet/CF3I.jpeg
- Supporting Information package 2/Figures/Deviation plots/PR-Coquelet/CHLORINE.jpeg
- Supporting Information package 2/Figures/Deviation plots/PR-Coquelet/CHLOROBENZENE.jpeg
- Supporting Information package 2/Figures/Deviation plots/PR-Coquelet/CO.jpeg
- Supporting Information package 2/Figures/Deviation plots/PR-Coquelet/CO2.jpeg
- Supporting Information package 2/Figures/Deviation plots/PR-Coquelet/CYCLOHEX.jpeg
- Supporting Information package 2/Figures/Deviation plots/PR-Coquelet/CYCLOPEN.jpeg
- Supporting Information package 2/Figures/Deviation plots/PR-Coquelet/CYCLOPRO.jpeg
- Supporting Information package 2/Figures/Deviation plots/PR-Coquelet/D2.jpeg
- Supporting Information package 2/Figures/Deviation plots/PR-Coquelet/D2O.jpeg
- Supporting Information package 2/Figures/Deviation plots/PR-Coquelet/D4.jpeg
- Supporting Information package 2/Figures/Deviation plots/PR-Coquelet/D5.jpeg
- Supporting Information package 2/Figures/Deviation plots/PR-Coquelet/DEA.jpeg
- Supporting Information package 2/Figures/Deviation plots/PR-Coquelet/DECANE.jpeg
- Supporting Information package 2/Figures/Deviation plots/PR-Coquelet/DEE.jpeg
- Supporting Information package 2/Figures/Deviation plots/PR-Coquelet/DMC.jpeg
- Supporting Information package 2/Figures/Deviation plots/PR-Coquelet/DME.jpeg
- Supporting Information package 2/Figures/Deviation plots/PR-Coquelet/EBENZENE.jpeg
- Supporting Information package 2/Figures/Deviation plots/PR-Coquelet/EGLYCOL.jpeg
- Supporting Information package 2/Figures/Deviation plots/PR-Coquelet/ETHANE.jpeg
- Supporting Information package 2/Figures/Deviation plots/PR-Coquelet/ETHANOL.jpeg
- Supporting Information package 2/Figures/Deviation plots/PR-Coquelet/ETHYLENE.jpeg
- Supporting Information package 2/Figures/Deviation plots/PR-Coquelet/ETHYLENEOXIDE.jpeg
- Supporting Information package 2/Figures/Deviation plots/PR-Coquelet/FLUORINE.jpeg
- Supporting Information package 2/Figures/Deviation plots/PR-Coquelet/H2S.jpeg
- Supporting Information package 2/Figures/Deviation plots/PR-Coquelet/HCL.jpeg
- Supporting Information package 2/Figures/Deviation plots/PR-Coquelet/HELIUM.jpeg
- Supporting Information package 2/Figures/Deviation plots/PR-Coquelet/HEPTANE.jpeg
- Supporting Information package 2/Figures/Deviation plots/PR-Coquelet/HEXANE.jpeg
- Supporting Information package 2/Figures/Deviation plots/PR-Coquelet/HYDROGEN.jpeg
- Supporting Information package 2/Figures/Deviation plots/PR-Coquelet/IBUTENE.jpeg
- Supporting Information package 2/Figures/Deviation plots/PR-Coquelet/IHEXANE.jpeg
- Supporting Information package 2/Figures/Deviation plots/PR-Coquelet/IOCTANE.jpeg
- Supporting Information package 2/Figures/Deviation plots/PR-Coquelet/IPENTANE.jpeg
- Supporting Information package 2/Figures/Deviation plots/PR-Coquelet/ISOBUTAN.jpeg
- Supporting Information package 2/Figures/Deviation plots/PR-Coquelet/KRYPTON.jpeg
- Supporting Information package 2/Figures/Deviation plots/PR-Coquelet/MDM.jpeg
- Supporting Information package 2/Figures/Deviation plots/PR-Coquelet/MEA.jpeg
- Supporting Information package 2/Figures/Deviation plots/PR-Coquelet/METHANE.jpeg
- Supporting Information package 2/Figures/Deviation plots/PR-Coquelet/METHANOL.jpeg
- Supporting Information package 2/Figures/Deviation plots/PR-Coquelet/MM.jpeg
- Supporting Information package 2/Figures/Deviation plots/PR-Coquelet/MOLEATE.jpeg
- Supporting Information package 2/Figures/Deviation plots/PR-Coquelet/MPALMITA.jpeg
- Supporting Information package 2/Figures/Deviation plots/PR-Coquelet/MXYLENE.jpeg
- Supporting Information package 2/Figures/Deviation plots/PR-Coquelet/N2O.jpeg
- Supporting Information package 2/Figures/Deviation plots/PR-Coquelet/NEON.jpeg
- Supporting Information package 2/Figures/Deviation plots/PR-Coquelet/NEOPENTN.jpeg
- Supporting Information package 2/Figures/Deviation plots/PR-Coquelet/NF3.jpeg
- Supporting Information package 2/Figures/Deviation plots/PR-Coquelet/NITROGEN.jpeg
- Supporting Information package 2/Figures/Deviation plots/PR-Coquelet/NONANE.jpeg
- Supporting Information package 2/Figures/Deviation plots/PR-Coquelet/OCTANE.jpeg
- Supporting Information package 2/Figures/Deviation plots/PR-Coquelet/OXYGEN.jpeg
- Supporting Information package 2/Figures/Deviation plots/PR-Coquelet/OXYLENE.jpeg
- Supporting Information package 2/Figures/Deviation plots/PR-Coquelet/PENTANE.jpeg
- Supporting Information package 2/Figures/Deviation plots/PR-Coquelet/PROPANE.jpeg
- Supporting Information package 2/Figures/Deviation plots/PR-Coquelet/PROPYLEN.jpeg
- Supporting Information package 2/Figures/Deviation plots/PR-Coquelet/PROPYLENEOXIDE.jpeg
- Supporting Information package 2/Figures/Deviation plots/PR-Coquelet/PROPYNE.jpeg
- Supporting Information package 2/Figures/Deviation plots/PR-Coquelet/PXYLENE.jpeg
- Supporting Information package 2/Figures/Deviation plots/PR-Coquelet/R11.jpeg
- Supporting Information package 2/Figures/Deviation plots/PR-Coquelet/R113.jpeg
- Supporting Information package 2/Figures/Deviation plots/PR-Coquelet/R114.jpeg
- Supporting Information package 2/Figures/Deviation plots/PR-Coquelet/R115.jpeg
- Supporting Information package 2/Figures/Deviation plots/PR-Coquelet/R116.jpeg
- Supporting Information package 2/Figures/Deviation plots/PR-Coquelet/R12.jpeg
- Supporting Information package 2/Figures/Deviation plots/PR-Coquelet/R1224YDZ.jpeg
- Supporting Information package 2/Figures/Deviation plots/PR-Coquelet/R123.jpeg
- Supporting Information package 2/Figures/Deviation plots/PR-Coquelet/R1233ZDE.jpeg
- Supporting Information package 2/Figures/Deviation plots/PR-Coquelet/R1234YF.jpeg
- Supporting Information package 2/Figures/Deviation plots/PR-Coquelet/R1234ZEE.jpeg
- Supporting Information package 2/Figures/Deviation plots/PR-Coquelet/R124.jpeg
- Supporting Information package 2/Figures/Deviation plots/PR-Coquelet/R125.jpeg
- Supporting Information package 2/Figures/Deviation plots/PR-Coquelet/R13.jpeg
- Supporting Information package 2/Figures/Deviation plots/PR-Coquelet/R1336MZZZ.jpeg
- Supporting Information package 2/Figures/Deviation plots/PR-Coquelet/R134A.jpeg
- Supporting Information package 2/Figures/Deviation plots/PR-Coquelet/R14.jpeg
- Supporting Information package 2/Figures/Deviation plots/PR-Coquelet/R141B.jpeg
- Supporting Information package 2/Figures/Deviation plots/PR-Coquelet/R142B.jpeg
- Supporting Information package 2/Figures/Deviation plots/PR-Coquelet/R143A.jpeg
- Supporting Information package 2/Figures/Deviation plots/PR-Coquelet/R150.jpeg
- Supporting Information package 2/Figures/Deviation plots/PR-Coquelet/R152A.jpeg
- Supporting Information package 2/Figures/Deviation plots/PR-Coquelet/R161.jpeg
- Supporting Information package 2/Figures/Deviation plots/PR-Coquelet/R21.jpeg
- Supporting Information package 2/Figures/Deviation plots/PR-Coquelet/R218.jpeg
- Supporting Information package 2/Figures/Deviation plots/PR-Coquelet/R22.jpeg
- Supporting Information package 2/Figures/Deviation plots/PR-Coquelet/R227EA.jpeg
- Supporting Information package 2/Figures/Deviation plots/PR-Coquelet/R23.jpeg
- Supporting Information package 2/Figures/Deviation plots/PR-Coquelet/R236EA.jpeg
- Supporting Information package 2/Figures/Deviation plots/PR-Coquelet/R236FA.jpeg
- Supporting Information package 2/Figures/Deviation plots/PR-Coquelet/R245CA.jpeg
- Supporting Information package 2/Figures/Deviation plots/PR-Coquelet/R245FA.jpeg
- Supporting Information package 2/Figures/Deviation plots/PR-Coquelet/R32.jpeg
- Supporting Information package 2/Figures/Deviation plots/PR-Coquelet/R40.jpeg
- Supporting Information package 2/Figures/Deviation plots/PR-Coquelet/R41.jpeg
- Supporting Information package 2/Figures/Deviation plots/PR-Coquelet/RC318.jpeg
- Supporting Information package 2/Figures/Deviation plots/PR-Coquelet/RE245FA2.jpeg
- Supporting Information package 2/Figures/Deviation plots/PR-Coquelet/RE347MCC.jpeg
- Supporting Information package 2/Figures/Deviation plots/PR-Coquelet/SF6.jpeg
- Supporting Information package 2/Figures/Deviation plots/PR-Coquelet/SO2.jpeg
- Supporting Information package 2/Figures/Deviation plots/PR-Coquelet/TOLUENE.jpeg
- Supporting Information package 2/Figures/Deviation plots/PR-Coquelet/WATER.jpeg
- Supporting Information package 2/Figures/Deviation plots/PR-Coquelet/XENON.jpeg
- Supporting Information package 2/Figures/Deviation plots/PR-MS/
- Supporting Information package 2/Figures/Deviation plots/PR-MS/13BUTADIENE.jpeg
- Supporting Information package 2/Figures/Deviation plots/PR-MS/1BUTENE.jpeg
- Supporting Information package 2/Figures/Deviation plots/PR-MS/22DIMETHYLBUTANE.jpeg
- Supporting Information package 2/Figures/Deviation plots/PR-MS/23DIMETHYLBUTANE.jpeg
- Supporting Information package 2/Figures/Deviation plots/PR-MS/3METHYLPENTANE.jpeg
- Supporting Information package 2/Figures/Deviation plots/PR-MS/ACETONE.jpeg
- Supporting Information package 2/Figures/Deviation plots/PR-MS/ACETYLENE.jpeg
- Supporting Information package 2/Figures/Deviation plots/PR-MS/AMMONIA.jpeg
- Supporting Information package 2/Figures/Deviation plots/PR-MS/ARGON.jpeg
- Supporting Information package 2/Figures/Deviation plots/PR-MS/BENZENE.jpeg
- Supporting Information package 2/Figures/Deviation plots/PR-MS/BUTANE.jpeg
- Supporting Information package 2/Figures/Deviation plots/PR-MS/C11.jpeg
- Supporting Information package 2/Figures/Deviation plots/PR-MS/C12.jpeg
- Supporting Information package 2/Figures/Deviation plots/PR-MS/C16.jpeg
- Supporting Information package 2/Figures/Deviation plots/PR-MS/C1CC6.jpeg
- Supporting Information package 2/Figures/Deviation plots/PR-MS/C22.jpeg
- Supporting Information package 2/Figures/Deviation plots/PR-MS/C2BUTENE.jpeg
- Supporting Information package 2/Figures/Deviation plots/PR-MS/C5F12.jpeg
- Supporting Information package 2/Figures/Deviation plots/PR-MS/C6F14.jpeg
- Supporting Information package 2/Figures/Deviation plots/PR-MS/CF3I.jpeg
- Supporting Information package 2/Figures/Deviation plots/PR-MS/CHLORINE.jpeg
- Supporting Information package 2/Figures/Deviation plots/PR-MS/CHLOROBENZENE.jpeg
- Supporting Information package 2/Figures/Deviation plots/PR-MS/CO.jpeg
- Supporting Information package 2/Figures/Deviation plots/PR-MS/CO2.jpeg
- Supporting Information package 2/Figures/Deviation plots/PR-MS/CYCLOHEX.jpeg
- Supporting Information package 2/Figures/Deviation plots/PR-MS/CYCLOPEN.jpeg
- Supporting Information package 2/Figures/Deviation plots/PR-MS/CYCLOPRO.jpeg
- Supporting Information package 2/Figures/Deviation plots/PR-MS/D2.jpeg
- Supporting Information package 2/Figures/Deviation plots/PR-MS/D2O.jpeg
- Supporting Information package 2/Figures/Deviation plots/PR-MS/D4.jpeg
- Supporting Information package 2/Figures/Deviation plots/PR-MS/D5.jpeg
- Supporting Information package 2/Figures/Deviation plots/PR-MS/DEA.jpeg
- Supporting Information package 2/Figures/Deviation plots/PR-MS/DECANE.jpeg
- Supporting Information package 2/Figures/Deviation plots/PR-MS/DEE.jpeg
- Supporting Information package 2/Figures/Deviation plots/PR-MS/DMC.jpeg
- Supporting Information package 2/Figures/Deviation plots/PR-MS/DME.jpeg
- Supporting Information package 2/Figures/Deviation plots/PR-MS/EBENZENE.jpeg
- Supporting Information package 2/Figures/Deviation plots/PR-MS/EGLYCOL.jpeg
- Supporting Information package 2/Figures/Deviation plots/PR-MS/ETHANE.jpeg
- Supporting Information package 2/Figures/Deviation plots/PR-MS/ETHANOL.jpeg
- Supporting Information package 2/Figures/Deviation plots/PR-MS/ETHYLENE.jpeg
- Supporting Information package 2/Figures/Deviation plots/PR-MS/ETHYLENEOXIDE.jpeg
- Supporting Information package 2/Figures/Deviation plots/PR-MS/FLUORINE.jpeg
- Supporting Information package 2/Figures/Deviation plots/PR-MS/H2S.jpeg
- Supporting Information package 2/Figures/Deviation plots/PR-MS/HCL.jpeg
- Supporting Information package 2/Figures/Deviation plots/PR-MS/HELIUM.jpeg
- Supporting Information package 2/Figures/Deviation plots/PR-MS/HEPTANE.jpeg
- Supporting Information package 2/Figures/Deviation plots/PR-MS/HEXANE.jpeg
- Supporting Information package 2/Figures/Deviation plots/PR-MS/HYDROGEN.jpeg
- Supporting Information package 2/Figures/Deviation plots/PR-MS/IBUTENE.jpeg
- Supporting Information package 2/Figures/Deviation plots/PR-MS/IHEXANE.jpeg
- Supporting Information package 2/Figures/Deviation plots/PR-MS/IOCTANE.jpeg
- Supporting Information package 2/Figures/Deviation plots/PR-MS/IPENTANE.jpeg
- Supporting Information package 2/Figures/Deviation plots/PR-MS/ISOBUTAN.jpeg
- Supporting Information package 2/Figures/Deviation plots/PR-MS/KRYPTON.jpeg
- Supporting Information package 2/Figures/Deviation plots/PR-MS/MDM.jpeg
- Supporting Information package 2/Figures/Deviation plots/PR-MS/MEA.jpeg
- Supporting Information package 2/Figures/Deviation plots/PR-MS/METHANE.jpeg
- Supporting Information package 2/Figures/Deviation plots/PR-MS/METHANOL.jpeg
- Supporting Information package 2/Figures/Deviation plots/PR-MS/MLINOLEN.jpeg
- Supporting Information package 2/Figures/Deviation plots/PR-MS/MM.jpeg
- Supporting Information package 2/Figures/Deviation plots/PR-MS/MOLEATE.jpeg
- Supporting Information package 2/Figures/Deviation plots/PR-MS/MPALMITA.jpeg
- Supporting Information package 2/Figures/Deviation plots/PR-MS/MSTEARAT.jpeg
- Supporting Information package 2/Figures/Deviation plots/PR-MS/MXYLENE.jpeg
- Supporting Information package 2/Figures/Deviation plots/PR-MS/N2O.jpeg
- Supporting Information package 2/Figures/Deviation plots/PR-MS/NEON.jpeg
- Supporting Information package 2/Figures/Deviation plots/PR-MS/NEOPENTN.jpeg
- Supporting Information package 2/Figures/Deviation plots/PR-MS/NF3.jpeg
- Supporting Information package 2/Figures/Deviation plots/PR-MS/NITROGEN.jpeg
- Supporting Information package 2/Figures/Deviation plots/PR-MS/NONANE.jpeg
- Supporting Information package 2/Figures/Deviation plots/PR-MS/OCTANE.jpeg
- Supporting Information package 2/Figures/Deviation plots/PR-MS/OXYGEN.jpeg
- Supporting Information package 2/Figures/Deviation plots/PR-MS/OXYLENE.jpeg
- Supporting Information package 2/Figures/Deviation plots/PR-MS/PENTANE.jpeg
- Supporting Information package 2/Figures/Deviation plots/PR-MS/PROPANE.jpeg
- Supporting Information package 2/Figures/Deviation plots/PR-MS/PROPYLEN.jpeg
- Supporting Information package 2/Figures/Deviation plots/PR-MS/PROPYLENEOXIDE.jpeg
- Supporting Information package 2/Figures/Deviation plots/PR-MS/PROPYNE.jpeg
- Supporting Information package 2/Figures/Deviation plots/PR-MS/PXYLENE.jpeg
- Supporting Information package 2/Figures/Deviation plots/PR-MS/R11.jpeg
- Supporting Information package 2/Figures/Deviation plots/PR-MS/R113.jpeg
- Supporting Information package 2/Figures/Deviation plots/PR-MS/R114.jpeg
- Supporting Information package 2/Figures/Deviation plots/PR-MS/R115.jpeg
- Supporting Information package 2/Figures/Deviation plots/PR-MS/R116.jpeg
- Supporting Information package 2/Figures/Deviation plots/PR-MS/R12.jpeg
- Supporting Information package 2/Figures/Deviation plots/PR-MS/R1224YDZ.jpeg
- Supporting Information package 2/Figures/Deviation plots/PR-MS/R123.jpeg
- Supporting Information package 2/Figures/Deviation plots/PR-MS/R1233ZDE.jpeg
- Supporting Information package 2/Figures/Deviation plots/PR-MS/R1234YF.jpeg
- Supporting Information package 2/Figures/Deviation plots/PR-MS/R1234ZEE.jpeg
- Supporting Information package 2/Figures/Deviation plots/PR-MS/R124.jpeg
- Supporting Information package 2/Figures/Deviation plots/PR-MS/R125.jpeg
- Supporting Information package 2/Figures/Deviation plots/PR-MS/R13.jpeg
- Supporting Information package 2/Figures/Deviation plots/PR-MS/R1336MZZZ.jpeg
- Supporting Information package 2/Figures/Deviation plots/PR-MS/R134A.jpeg
- Supporting Information package 2/Figures/Deviation plots/PR-MS/R14.jpeg
- Supporting Information package 2/Figures/Deviation plots/PR-MS/R141B.jpeg
- Supporting Information package 2/Figures/Deviation plots/PR-MS/R142B.jpeg
- Supporting Information package 2/Figures/Deviation plots/PR-MS/R143A.jpeg
- Supporting Information package 2/Figures/Deviation plots/PR-MS/R150.jpeg
- Supporting Information package 2/Figures/Deviation plots/PR-MS/R152A.jpeg
- Supporting Information package 2/Figures/Deviation plots/PR-MS/R161.jpeg
- Supporting Information package 2/Figures/Deviation plots/PR-MS/R21.jpeg
- Supporting Information package 2/Figures/Deviation plots/PR-MS/R218.jpeg
- Supporting Information package 2/Figures/Deviation plots/PR-MS/R22.jpeg
- Supporting Information package 2/Figures/Deviation plots/PR-MS/R227EA.jpeg
- Supporting Information package 2/Figures/Deviation plots/PR-MS/R23.jpeg
- Supporting Information package 2/Figures/Deviation plots/PR-MS/R236EA.jpeg
- Supporting Information package 2/Figures/Deviation plots/PR-MS/R236FA.jpeg
- Supporting Information package 2/Figures/Deviation plots/PR-MS/R245CA.jpeg
- Supporting Information package 2/Figures/Deviation plots/PR-MS/R245FA.jpeg
- Supporting Information package 2/Figures/Deviation plots/PR-MS/R32.jpeg
- Supporting Information package 2/Figures/Deviation plots/PR-MS/R40.jpeg
- Supporting Information package 2/Figures/Deviation plots/PR-MS/R41.jpeg
- Supporting Information package 2/Figures/Deviation plots/PR-MS/RC318.jpeg
- Supporting Information package 2/Figures/Deviation plots/PR-MS/RE245FA2.jpeg
- Supporting Information package 2/Figures/Deviation plots/PR-MS/RE347MCC.jpeg
- Supporting Information package 2/Figures/Deviation plots/PR-MS/SF6.jpeg
- Supporting Information package 2/Figures/Deviation plots/PR-MS/SO2.jpeg
- Supporting Information package 2/Figures/Deviation plots/PR-MS/TOLUENE.jpeg
- Supporting Information package 2/Figures/Deviation plots/PR-MS/WATER.jpeg
- Supporting Information package 2/Figures/Deviation plots/PR-MS/XENON.jpeg
- Supporting Information package 2/Figures/Deviation plots/PR-Twu/
- Supporting Information package 2/Figures/Deviation plots/PR-Twu/13BUTADIENE.jpeg
- Supporting Information package 2/Figures/Deviation plots/PR-Twu/1BUTENE.jpeg
- Supporting Information package 2/Figures/Deviation plots/PR-Twu/22DIMETHYLBUTANE.jpeg
- Supporting Information package 2/Figures/Deviation plots/PR-Twu/23DIMETHYLBUTANE.jpeg
- Supporting Information package 2/Figures/Deviation plots/PR-Twu/3METHYLPENTANE.jpeg
- Supporting Information package 2/Figures/Deviation plots/PR-Twu/ACETONE.jpeg
- Supporting Information package 2/Figures/Deviation plots/PR-Twu/ACETYLENE.jpeg
- Supporting Information package 2/Figures/Deviation plots/PR-Twu/AMMONIA.jpeg
- Supporting Information package 2/Figures/Deviation plots/PR-Twu/ARGON.jpeg
- Supporting Information package 2/Figures/Deviation plots/PR-Twu/BENZENE.jpeg
- Supporting Information package 2/Figures/Deviation plots/PR-Twu/BUTANE.jpeg
- Supporting Information package 2/Figures/Deviation plots/PR-Twu/C11.jpeg
- Supporting Information package 2/Figures/Deviation plots/PR-Twu/C12.jpeg
- Supporting Information package 2/Figures/Deviation plots/PR-Twu/C16.jpeg
- Supporting Information package 2/Figures/Deviation plots/PR-Twu/C1CC6.jpeg
- Supporting Information package 2/Figures/Deviation plots/PR-Twu/C22.jpeg
- Supporting Information package 2/Figures/Deviation plots/PR-Twu/C2BUTENE.jpeg
- Supporting Information package 2/Figures/Deviation plots/PR-Twu/C5F12.jpeg
- Supporting Information package 2/Figures/Deviation plots/PR-Twu/C6F14.jpeg
- Supporting Information package 2/Figures/Deviation plots/PR-Twu/CF3I.jpeg
- Supporting Information package 2/Figures/Deviation plots/PR-Twu/CHLORINE.jpeg
- Supporting Information package 2/Figures/Deviation plots/PR-Twu/CHLOROBENZENE.jpeg
- Supporting Information package 2/Figures/Deviation plots/PR-Twu/CO.jpeg
- Supporting Information package 2/Figures/Deviation plots/PR-Twu/CO2.jpeg
- Supporting Information package 2/Figures/Deviation plots/PR-Twu/CYCLOHEX.jpeg
- Supporting Information package 2/Figures/Deviation plots/PR-Twu/CYCLOPEN.jpeg
- Supporting Information package 2/Figures/Deviation plots/PR-Twu/CYCLOPRO.jpeg
- Supporting Information package 2/Figures/Deviation plots/PR-Twu/D2.jpeg
- Supporting Information package 2/Figures/Deviation plots/PR-Twu/D2O.jpeg
- Supporting Information package 2/Figures/Deviation plots/PR-Twu/D4.jpeg
- Supporting Information package 2/Figures/Deviation plots/PR-Twu/D5.jpeg
- Supporting Information package 2/Figures/Deviation plots/PR-Twu/DECANE.jpeg
- Supporting Information package 2/Figures/Deviation plots/PR-Twu/DEE.jpeg
- Supporting Information package 2/Figures/Deviation plots/PR-Twu/DMC.jpeg
- Supporting Information package 2/Figures/Deviation plots/PR-Twu/DME.jpeg
- Supporting Information package 2/Figures/Deviation plots/PR-Twu/EBENZENE.jpeg
- Supporting Information package 2/Figures/Deviation plots/PR-Twu/EGLYCOL.jpeg
- Supporting Information package 2/Figures/Deviation plots/PR-Twu/ETHANE.jpeg
- Supporting Information package 2/Figures/Deviation plots/PR-Twu/ETHANOL.jpeg
- Supporting Information package 2/Figures/Deviation plots/PR-Twu/ETHYLENE.jpeg
- Supporting Information package 2/Figures/Deviation plots/PR-Twu/ETHYLENEOXIDE.jpeg
- Supporting Information package 2/Figures/Deviation plots/PR-Twu/FLUORINE.jpeg
- Supporting Information package 2/Figures/Deviation plots/PR-Twu/H2S.jpeg
- Supporting Information package 2/Figures/Deviation plots/PR-Twu/HCL.jpeg
- Supporting Information package 2/Figures/Deviation plots/PR-Twu/HELIUM.jpeg
- Supporting Information package 2/Figures/Deviation plots/PR-Twu/HEPTANE.jpeg
- Supporting Information package 2/Figures/Deviation plots/PR-Twu/HEXANE.jpeg
- Supporting Information package 2/Figures/Deviation plots/PR-Twu/HYDROGEN.jpeg
- Supporting Information package 2/Figures/Deviation plots/PR-Twu/IBUTENE.jpeg
- Supporting Information package 2/Figures/Deviation plots/PR-Twu/IHEXANE.jpeg
[truncated: 436 more entries]
